# Supplementary material for: Genome-wide characterization and expression profiling of SWEET genes in cabbage (Brassica oleracea var. capitata L.) reveal their roles in chilling and clubroot disease responses
Source: BMC Genomics. 2019 Jan 29;20:93. doi: 10.1186/s12864-019-5454-2 (PMC6352454; doi:10.1186/s12864-019-5454-2)
Supplement: Supplementary file 1 — Table S1. Primers used in this study. (XLSX 10 kb) [file 12864_2019_5454_MOESM1_ESM.xlsx]

## Sheet: Table S1
Additional file 1: Table S1 Primers used in this study.
Genes		Primer sequences (5'-3')	Gene description
BoSWEET11b	Forward	ATGGTACCATGCCTCTCTTCGACACTCA	For transient expression vector construction
	Reverse	ATTCTAGATGTAGCTGTTGCGGAAGAGG
BoSWEET11c	Forward	ATGGTACCATGCCTCTCTTCGACACTCA	For transient expression vector construction
	Reverse	ATTCTAGATGTAGCTGATGCGGAAGAGG
BoSWEET12b	Forward	ATGGTACCATGGCTATCTTCAACACTCA	For transient expression vector construction
	Reverse	ATTCTAGAGACTCCATTTTCAGCTTCAG
BoSWEET2b	Forward	TTCACCGATGCCAACATT	For qRT-PCR
	Reverse	ACGCCATTAACAGTCACAA
BoSWEET4a	Forward	TATTGCTCCTCTCACCAT	For qRT-PCR
	Reverse	TACTGCTCCTGATACTGT
BoSWEET11b	Forward	CTAAGCATAATAAGGACGGTAAT	For qRT-PCR
	Reverse	ACATTAGGGAAAGCAACATAG
BoSWEET11c	Forward	ATCATCGGAGGAATCTGT	For qRT-PCR
	Reverse	GACCATAAAGGAGCCATAC
BoSWEET12b	Forward	ATTCTCCTTCTCTGCCAAT	For qRT-PCR
	Reverse	AACCGTTCTGATAATGCTAAG
BoSWEET15b	Forward	CGTGGTGGGATTCATACT	For qRT-PCR
	Reverse	AGTTGCTGTTCTGATGGAT
BoSWEET16a	Forward	AACTGCGTTCGGATATGC	For qRT-PCR
	Reverse	TTCACACTTCTCGTCTTCAC
BoSWEET17	Forward	CTTGTCTCCACCGTTAATG	For qRT-PCR
	Reverse	GCAACCACTACGATTGTATT
BoActin2	Forward	CGTGACCTTACTGACTACC	Reference gene of cabbage
	Reverse	CTCCATCTCCTGCTCGTA
