# Supplementary material for: Genome-wide characterization and expression profiling of SWEET genes in cabbage (Brassica oleracea var. capitata L.) reveal their roles in chilling and clubroot disease responses
Source: BMC Genomics. 2019 Jan 29;20:93. doi: 10.1186/s12864-019-5454-2 (PMC6352454; doi:10.1186/s12864-019-5454-2)
Supplement: Supplementary file 4 — Table S3. Nucleotide sequences of 47 SWEET genes from B. oleracea and A. thaliana. (XLSX 19 kb) [file 12864_2019_5454_MOESM4_ESM.xlsx]

## Sheet: Table S3
Additional file 4: Table S3 Nucleotide sequences of 47 SWEET genes from B. oleracea and A. thaliana.
Gene ID	Gene sequence
AtSWEET1	ATGAACATCGCTCACACTATCTTCGGCGTTTTCGGAAATGCAACTGCTCTGTTTCTTTTCTTGGCTCCTTCGATAACATTCAAGAGAATCATCAAGAACAAATCCACTGAACAATTCTCTGGTATCCCTTATCCAATGACTCTCCTCAACTGTCTCCTCTCTGCTTGGTATGGACTTCCCTTTGTGTCAAAAGACAACACACTTGTGAGCACAATCAATGGCACAGGAGCAGTGATCGAAACAGTCTACGTGTTAATCTTTCTTTTCTACGCACCAAAGAAGGAGAAAATTAAGATCTTTGGTATCTTCTCTTGCGTTTTGGCTGTATTCGCAACAGTAGCTCTCGTCTCTCTCTTTGCTCTTCAAGGAAACGGTAGAAAACTCTTTTGTGGTCTCGCA…
BoSWEET1a	ATGAACATAGCTCACACCATCTTCGGCGTCTTCGGAAACGCAACTGCTCTGTTTCTCTTTTTGGCTCCTTCGATAACATTCAAGAGAATCATCAAGAACAAATCAACTGAACAGTTCTCTGGCATCCCTTACCCTATGACTCTCCTCAACTGTCTCCTCTCCGCCTGGTACGGACTTCCCTTTGTGTCAAAGGACAACACGCTCGTGAGCACAATCAACGGAACAGGAGCAGCGATAGAGACAATCTACGTCTTGATCTTCCTTTTCTACGCACCGAGGAAAGAGAAAGCCAAGATCTTTGCTATCTTCGCCGCAGTCTTGGCCGTGTTCGCAACGGTGGCTCTCGTCTCTCTCTTCGCCCTCCATGGTAACGGTAGAAAACTCTTCTGCGGTATCGCA…
BoSWEET1b	ATGAACATCGCTCACACCATCTTCGGCGTTTTCGGAAATGCCACTGCTCTGTTTCTGTTCTTGGCTCCTTCGATAACATTCAAGAGAATCATCAAGAACAAATCAACCGAACAGTTCTCTGGCATCCCTTACCCTATGACTCTCCTCAACTGTCTCCTCTCCGCCTGGTACGGACTTCCCTTTGTGTCAAAGGACAACACGCTTGTGAGCACAATCAACGGAACAGGAGCAGTGATCGAGACAGTCTACGTGTTGATCTTCCTTTTCTACGCGCCAAAGAAGGAGAAAGCTAAGATCTTTGGCGTCTTCACTGCTGTCTTGGCCGTATTCGCAACGGTGGCTCTCGTCTCTCTCTTTGCCCTCCATGGTAACGCTAGAAAACTCTTTTGTGGTATTGCA…
AtSWEET2	ATGGATGTTTTTGCTTTCAATGCTTCTTTATCCATGTGTAAAGATGTTGCCGGAATCGCAGGCAACATATTTGCATTTGGACTCTTCGTTTCACCAATGCCAACGTTTAGGAGGATCATGAGGAACAAATCGACGGAGCAATTCTCCGGTTTACCATACATTTACGCTCTCTTAAACTGCTTGATCTGCCTTTGGTATGGCACACCTTTCATATCACACAGCAATGCCATGCTTATGACTGTGAATTCCGTTGGAGCTACGTTTCAGCTTTGCTACATTATCCTCTTCATCATGCATACAGACAAGAAGAACAAGATGAAGATGCTTGGTTTGCTTTTTGTGGTGTTTGCTGTGGTTGGAGTGATTGTAGCTGGAAGTTTGCAGATACCTGACCAGCTC…
BoSWEET2a	ATGGATGTTTTTGCTTTCCATGGTTCTTTCTCCATGTGGAAAGATGTTGCCGGAATCGCAGGCAACATATTTGCATTTGGACTATTCATTTCACCAATGCCAACGTTTAGGAGAATATTGAGGAACAAATCAACCGAGCAATTCTCTGGTTTACCATACATTTACTCTCTCTTGAACTGCTTGATCTGCCTTTGGTACGGCTCACCTTTCATATCCCAAAGAAACCTCATGCTTGTGACTGTAAATTCCCTTGGAGCCACTTTTCAGCTTTGTTACATTATCCTCTTCATCATGCATACAGACAAGAAGAATAAGATGAGGATGCTTGTTCTGCTTCTTGTGGTGTTTGCTGTGGTTGGATTGATTGTAGCTGGAAGTTTACAGATACCTGACAAGCTC…
BoSWEET2b	ATGAGGAACAAATCTACCGAGCAATTCTCTGGTTTACCTTATATTTACGCTCTCTTAAACTGCTTGATCTGCCTTTGGTATGGCTCACCTTACGTATCCCAAAGAAACTTCATGCTTGTGACTGTTAATGGCGTTGGAGCCACTTTCCAGCTTTGTTACATTATCCTCTTCATCTTGCATACAGACAAGAAAACCAAGATGAGGATGCTTGTTTTGCTTCTTGTGGTGTTTGCTGTGGTTGCGTTGATCGTAGTTGGAAGTTTGCAGATACCTGAGAAGGTCACACGATGGTACCTTGTCGGGTTCATGAGCTGCGGTTCTCTTGTCTCGATGTTTGCCTCTCCCTTGTTTGTTATTAACTTAGTGATTCAGACAAAGAGTGTTGAGTTCATGCCGTTT…
AtSWEET3	ATGGGTGATAAACTTCGATTATCCATCGGAATTTTGGGAAACGGAGCTTCTCTGTTGCTATATACAGCTCCAATAGTAACATTTTCAAGGGTGTTTAAGAAGAAAAGCACAGAGGAATTCTCATGTTTTCCTTACGTTATGACACTCTTTAACTGTTTGATATATACTTGGTACGGTTTACCGATTGTGAGTCATCTTTGGGAGAATCTTCCTCTCGTCACCATTAATGGAGTCGGCATCCTTCTCGAATCTATCTTCATTTTCATATATTTCTACTACGCATCACCAAAAGAAAAGATTAAGGTTGGTGTTACATTTGTTCCGGTGATCGTTGGGTTCGGCTTAACGACAGCAATCTCAGCCTTGGTATTTGACGACCATCGTCACCGAAAATCATTC…
BoSWEET3a	ATGGGTGATAAACTTCGATTATTCATCGGAATCTTGGGAAATGGAGCTTCCATGCTGCTCTATACCGCTCCAATATTAACATTTTCAAGGGTGTTTAAGAAGAAAAGCACAGAGGAATTCTCATGTTTTCCTTATGTTATGACACTCTTAAACTGTTTGATTTACACTTGGTATGGCTTACCGATTGTGAGTCATCTTTGGGAGAATCTTCCTCTCGTCACCATCAATGGAGTCGGCATCCTTCTCGAATCACTCTTCATTTTCATATATTTCTCCTACTCGTCGCCCAAAGAAAAGGTTAAGGTTGGTGTTATATTTGTTCCGGTGGTGGTCATTTTGTTCGGGTTAACGGCTGTAATCTCAGCTGTAGTGTTTGACGAGCACCGTCACCGGAAATCA…
BoSWEET3b	ATGCATGAACTCTCCACAGGAAACGGAGCTTCCTTGCTGCTCTATACAGCTCCAGTATTAACATTTTCAAGGGTGTTTAAGAAGAAAAGCACAGAAGAATTCTCATGTCTTCCTTACGTTATGACACTCTTCAACTGTTTGATTTACACTTGGTACGGTTTACCGATTGTGAGCCATTGTTGGGAGAATTTTCCTCTTGTGAGCATTAATGGAGTTGGCATCGTTCTCGAATCAATCTTCATTTTCGTATATTTCTGCTACGCGTCGCCCAAAGAAAAGATTAAGGTTGGTGTTATATTTGTTCCGGTGATCGTTGTGTTTGGGTTAACAACGGCAATCTCAGCCGTGGTGTTTGAAGACCACCGTCACCGAAAATCATTCGTCGGAAGTGTTGGCCTC…
AtSWEET4	ATGGTTAACGCTACAGTTGCGAGAAACATTGCCGGCATTTGTGGAAATGTCATCTCCTTGTTCTTGTTCTTATCTCCCATACCTACGTTCATAACCATATACAAGAAGAAAAAGGTGGAGGAGTACAAAGCTGACCCATACTTAGCCACGGTTCTAAATTGCGCACTATGGGTCTTTTATGGCTTACCAATGGTTCAACCAGATAGTCTCCTTGTGATCACCATAAATGGTACCGGTTTAGCCATTGAGCTGGTGTATCTCGCTATCTTCTTCTTCTTTTCTCCAACTAGTCGCAAGGTGAAAGTGGGGCTATGGTTAATAGGAGAGATGGTGTTTGTAGGAATAGTAGCCACATGCACATTGCTATTGTTCCACACACATAACCAGAGATCTTCTTTT…
BoSWEET4a	ATGGTTAGCGCGACCGTTGCGAGAAACATTGCCGGCATTTTTGGCAATGTCATCTCACTGTTCTTGTTCCTATCTCCCATACCAACATTCATAACCATATACAAGATGAAGAAGGTGGAGGAATATAAAGCTGACCCATACTTAGCCACAGTACTTAACTGCGCACTATGGGTTTTTTATGGCTTACCAATAGTCCATCCAGATAGTCTCCTTGTGATCACAATTAATGCCACTGGTCTCGCCATTGAACTCTTTTACCTTTCTATCTTCTTCTACTTTTCTCCCACCTCACGTAAGGTGAAAGTGGGGCTATGGCTGGTAGGAGAGATGGTATTTGTAGGAATAGTAGCCACATGCACATTGCTATTGTTCCACACGCATAACAAGAGATCTTCTTTT…
BoSWEET4b	ATGGTTAGCGCGACAGTTGCAAGAAACATTGCCGGCATTTTTGGAAATATCATCTCCTTGTTCTTGTTCCTCTCTCCCATACCAACATTCATAACAATATACAAGATGAAGAAGGTGGAGGAATACAAAGCCGACCCGTACTTAGCCACCGTGCTGAATTGCGCATTATGGGTCTTTTATGGCTTACCAATAGTCCATCCAGATAGCCTTCTTGTGATCACTATTAATGTCACTGGTTTGGCCATTGAGCTCTTCTATCTCTCCGTCTTCTTCTACTTTTCTCCCACCCAAGGCAAGGTGAAAGTGGGGATATGGCTGATAGGAGAGATGGTGTTTGTTGGAATAGTAGCCACATGCACATTGCTATTGTTCAACACACATAACCAGAGATCTACTTTT…
AtSWEET5	ATGACGGACCCCCACACCGCCCGGACGATCGTCGGAATCGTTGGAAACGTGATTTCTTTCGGCTTGTTCTGCGCTCCAATACCAACGATGGTGAAGATATGGAAGATGAAATCGGTCTCCGAGTTTAAGCCAGATCCATACGTAGCTACGGTTTTAAACTGCATGATGTGGACATTTTACGGACTTCCTTTCGTCCAGCCCGACAGTCTCCTCGTCATCACCATTAATGGAACTGGTCTTTTCATGGAACTCGTTTACGTCACCATCTTCTTTGTCTTCGCTACCTCCCCTGTCCGCAGAAAGATCACAATAGCTATGGTTATCGAGGTAATATTCATGGCGGTGGTGATCTTCTGCACAATGTATTTTTTGCATACAACAAAGCAGAGATCAATGCTT…
BoSWEET5a	ATGATAAAGATATGGAAGATGAAGTCAGTGTCGGAGTTTAAGCCAGATCCGTACCTAGCCACGGTTTTAAACTGCATGATGTGGAGTTTTTATGGACTTCCTTTTGTCCATCCCGATAGTCTCCTCGTCATTACCATTAATGGAACTGGTCTTTTCATGGAACTCTTTTATGTCACCATCTTCTTCATCTTCGCTACCTCAGCTATCCGCAGAAAGATCACAATAGCTATGGTGGTTGAGTTGATATTCATGTCAGTGGTGATCTTCTGCACATTGTACTGTTTGCATACAACAAAACAAAGATCTATGCTTATTGGGATCATGTGCATTGTTTTCAATGTTGTCATGTATGCTTCTCCTCTAACCGTGATGAGACTTGTGATAAAGACAAAGAGCGTG…
BoSWEET5b	ATGGTGGATTTGAGCTTTGATTTCACGGGAAGGAGGTATCAAGCGTCTGATTTCACGGGAAGAAGGCATGGAACGAGCAGAGGACCAGTATTGAGACCAACGATGGTGAAGATATGGAAGATGAAATCGGTGTCGGAGTTTAAGCCAGATCCTTACGTAGCTACGGTTCTAAACTGCATGATGTGGACTTTTTATGGACTTCCTTTTGTACAACCCGACAGTCTCCTCGTCATTACCATTAATGGAACTGGTCTTTTCATGGAACTCGTTTATGTCACCATCTTCTTCATCTTCGCTACCTCGCCTATCCGCAGAAAGATCACAATAGCGATGATGATTGAGGTGATATTCATGGCGGTGGTGATCTTCTGCACATTGTACTTTTTGCCTACAACAAAA…
BoSWEET5c	ATGACGGACATCGAAACTGCCCGGACGGTCGTCGGAGCCATCGGAAACGTGATCGCCTTCGGCTTGTACTCCGCTCCAATACCAACGATGGTGAAGATATGTAAGATGAAATCGGTTGCAGAGTTTATGCCAGATCCATATATAGCTACAGTTATAAACTGCATGATGTGGGCCTTTTACGGACTTCCTTTTGTTACACCTGATAATATCCTCGTCATCACCAATAATGGAGTTGGTCTTGTCATGGAACTCGTGTATGTCATCATCTTCTTCATCTTTGCTACCTCGCCTGTCCGCAAAAAGATCACAATAGCTATCGTGATTGAGGTGATATTCATGGCTGTGGTGGTCTTCTGCACATTGTATTTTTTGCATACACCAAAACAGAGATCTATGCTT…
AtSWEET6	ATGGTGCATGAACAGTTGAATCTTATTCGGAAGATTGTTGGTATATTAGGAAACTTCATCTCTCTATGTTTGTTTCTATCGCCAACGCCAACGTTTATACACATAGTGAAAAAGAAGTCAGTGGAAAAATACTCACCATTGCCATATTTAGCGACTCTCCTAAACTGTTTGGTTCGTGCTCTTTATGGACTTCCTATGGTTCATCCTGATAGCACCTTGCTCGTTACAATAAGCGGTATAGGAATCACGATCGAAATCGTTTTCCTTACAATCTTTTTTGTATTTTGTGGTCGTCAACAACATCGGTTGGTAATATCCGCTGTTTTAACCGTTCAAGTTGTGTTTGTGGCTACCCTTGCGGTTTTGGTCTTAACTCTCGAACACACTACCGATCAACGG…
AtSWEET7	ATGGTGTTTGCACATTTGAACCTTCTTCGGAAGATTGTGGGGATTATAGGAAACTTCATCGCTCTATGTCTGTTCTTGTCACCAACGCCAACATTTGTTCGGATAGTGAAAAAGAAGTCAGTGGAGGAATATTCACCAATACCGTATTTAGCGACTCTTATAAACTGTTTGGTTTGGGTTCTTTACGGACTACCAACGGTGCATCCGGACAGCACATTGGTCATTACAATAAACGGCACAGGGATCTTGATCGAAATCGTATTCCTTACGATCTTTTTCGTTTATTGTGGCCGCCAAAAACAGCGGTTGATAATATCCGCTGTTATAGCGGCTGAAACCGCGTTCATAGCTATTCTTGCGGTTTTGGTATTAACTCTCCAACACACTACCGAAAAACGT…
BoSWEET7a	ATGGCGTCTGCACAGTTAACAATTCGGAAGATTGTGGGTATAATAGGAAATGCCATCGCACTATGTTTGTTTCTATCACCAACGCCAACTTTTAGAAGGATCGTGAAAAAGAAGTCAGTGGAGGAATACTCACCAATACCGTATTTAGCGACTCTAATAAACTGTCTCGTTTGGGTTCTCTATGGACTCCCTATGGTGCATCCGGACAGCACACTGGTCGTTACAATCAACGGTGCAGGCATCCTAATCGAAGTTGTATTCATTACCATCTTTTTCGTTTTCAGTGGCCGCCCAAAACAGAGATTGGTAATAGCTGCTGTTTTAGCGGGTGAAACGCTGTTCGTGGCTATTCTCGCAGTCTTGGTCTTCACTTTACAACACACTACCACAGAACGTACG…
BoSWEET7b	ATTTCAGGGAATGGCATCGCTCTATGTTTGTTCTTATCGCCAGCGCCAACATTCATACAGATTGTGAAAAAGAAGTCAACAGAAGAATATTCACCAGTACCGTATTTGGCGACTCTCATAAACTGCCTCGTTTGGGTTCTGTATGGGCTCCCTATGGTACATCCGCACAACACACCGGTCCTTACAATCAACGGCACAGGGATCATAATCGAAGTTGTGTTCATTACCATTTTTTTCGTTTACTGCGGCCGTCAAAAACAGCGTTTGGTAATAGCCACTGTTTTAGCGGGTGAAACCGTTTTCGTGGCTGTTCTCACAGTGTTGGTCTTCACTCTACAACACACTACAAAAGAACGTTCGTTGAGCGTTGGAATCATTTGTTGCGTTTTCAACGTGATG…
AtSWEET8	ATGGTTGATGCAAAACAAGTTCGTTTCATCATCGGAGTTATCGGAAATGTTATCTCCTTTGGTCTCTTTGCCGCACCAGCGAAGACTTTCTGGAGGATCTTCAAGAAGAAATCAGTGGAAGAGTTTTCGTATGTGCCGTACGTAGCAACGGTGATGAATTGTATGTTGTGGGTGTTTTACGGTCTCCCTGTGGTTCACAAAGACAGTATTCTAGTTTCAACCATTAATGGTGTTGGGTTAGTTATCGAACTTTTCTACGTTGGTGTCTACTTGATGTACTGTGGTCACAAGAAGAACCATCGAAGGAACATTTTGGGATTCTTAGCTCTTGAAGTTATTTTGGTGGTGGCTATCATTCTTATTACGCTCTTTGCGCTTAAGGGTGATTTTGTTAAGCAA…
BoSWEET8	ATGGTCGACGCTAAACAAGTCCGCTTCATCGTCGGAGTTATCGGGAACGTGATCTCCTTCTGTCTCTTCTTCTCGCCAGCGCCGACGTTTTGGAGGATCATTAAGAACAAGTCTGTAGAGGAGTTTCAACCGTGGCCTTACGTGGCAACGATGATGAACTGTATGCTTTGGGTTTTCTACGGACTCCCTGTTGTTCACAAGGATAGTATCCTTGTTACCACCATTAATGGGGTCGGCATGGTATTCGAAGCTTTCTACATATCCATCTTCTTAGTCTACTGTGGCGGCAAGAAGAACTTCAGGAGGAACATTGGGTTATACCTTGTGGCTGAGGTTATTGCCGTGGCTGCGATTGTTTTGATTACTCTTTTCGCTATCCAAAACGAGTTTGCAAAACAG…
AtSWEET9	ATGTTCCTCAAGGTTCATGAAATTGCTTTTCTCTTTGGTCTCTTAGGCAACATTGTGTCTTTTGGGGTGTTCTTGTCACCAGTGCCAACGTTTTATGGGATATACAAGAAGAAATCATCAAAAGGGTTTCAGTCGATACCGTACATATGTGCACTAGCAAGTGCAACTCTTCTTCTCTACTACGGAATCATGAAGACACATGCTTATCTGATCATTAGTATTAACACCTTTGGATGTTTCATTGAAATCTCCTACTTGTTTCTCTATATCCTTTATGCACCAAGAGAGGCCAAGATATCCACGTTGAAGTTGATAGTGATATGCAACATCGGTGGACTTGGTCTCTTAATTCTTCTAGTTAATCTTTTGGTTCCAAAACAACACCGCGTCTCGACCGTT…
BoSWEET9	ATGGTGTTCATCAAAGTTCATCAACTTGCTTTTCTCTTTGGTCTTTTGGGTGGACTTGGTCTCTTGATTCTTCTCGTTGATCTTTTGATTCCAAAACAACACCGAGTCTCAACGGTTGGATGGGTTTGTGCTGCTTACAGTCTCGCCGTCTTTGCTTCTCCCTTAAGCGTTATGAGGAAGGTGATAAGGACAAAGAGTGTGGAATACATGCCGCTTCTTCTCTCCTTGTCTCTCACTCTTAACGCCGTCATGTGGTTCTTTTATGGACTTCTTATCGAGGACAAGTTCATTGCTATGCCAAACATTCTTGGATTTTTGTTCGGTATAGCTCAAATGATACTATACATGATGTATCACGATTCAAAGAAAACGGATTTGCCAAAACTCATATCTACAGAG…
AtSWEET10	ATGGCAATTTCACAAGCCGTCTTGGCTACTGTCTTTGGCATCCTAGGGAATATCATCTCCTTTTTCGTCTGCCTTGCCCCAATACCGACGTTCGTTCGTATATACAAGAGGAAGTCATCTGAAGGGTATCAGTCGATCCCTTACGTGATTTCTCTGTTCAGCGCGATGCTATGGATGTACTACGCAATGATCAAGAAAGATGCTATGATGTTGATCACTATCAACTCCTTTGCCTTTGTCGTACAAATCGTCTACATCTCCTTATTCTTCTTCTACGCTCCTAAGAAGGAAAAGACTCTAACGGTGAAGTTCGTCCTCTTTGTGGATGTTTTGGGTTTCGGCGCAATCTTCGTGTTGACATACTTTATAATTCATGCCAATAAACGTGTTCAAGTTCTT…
BoSWEET10a	ATGGCGGTTTCAATAGACGTCTTGCGTACCGTCTTTGGCATTCTAGGGAATATCATCTCCTTTCTCGTCTGTCTTGCCCCAATACCGACGTTCATTCGTATTTACAAGAGAAAATCATCTGAAGGGTATCAGTCTATCCCATACGTGATAGCGCTGTTCAGTGCGATGCTATGGATATACTACGCAATGATAAAGACGAATGTAGTGATTATGATCACTATCAACGCCGTTTCCCTGGTCATACAAATCTTCTACATCTCCTTCTACCTATTCTACGCGCCTAAGAAGGAGAAGACTCTAACGGTGAAATTCGTCTTATTTGTGGATGTTTTTGCGTTCGGCTTTATTTTCTTCCTTACATACTTTCTGCTTCATGGACAAAAACGTGTTCAAATACTT…
BoSWEET10b	ATGGCAATGTCTTCGGGAGACTTGAGTACCATATTCGGGATTCTAGTGATTATGATCAGTATCAACGCAGTTTCCCTGGTCATACAAATCTTCTACATCTCCTTCTACATATTCTACGCGCCAAAGAAGGAGAAGACTCTAACGGTGAAATTCGTCTTATTTGTGGATGTTTTTGCATTCGGCTTTATTTTCTTCCCTACATACTTTCTGCTTCATGGACAAAAACGTGTTCAAATACTTGGATACGTTTGTATGGTCTTCTCTCTATGTGTTTTTGTCGCACCCCTAGGCATCATTGTAAGCACTCTTTCTTATTTACTCATTCATTCATTCATTAAAACTGTTTTTAAAGGCAAGTTAATCTTGAAAACACAGAGGAAAGTGATTAAAACGAGAAGT…
AtSWEET11	ATGAGTCTCTTCAACACTGAAAACACATGGGCCTTTGTCTTTGGCTTGCTCGGCAACCTTATCTCCTTTGCCGTGTTCCTATCTCCTGTGCCAACGTTCTATAGGATTTGGAAGAAGAAGACAACAGAAGGGTTTCAGTCTATTCCTTATGTTGTGGCGCTCTTCAGTGCGACGCTTTGGCTTTACTATGCGACACAGAAGAAAGATGTCTTCCTCCTCGTAACCATTAACGCCTTTGGTTGCTTCATCGAAACCATCTACATCTCTATGTTCCTTGCCTACGCTCCCAAGCCAGCTCGGATGTTGACAGTGAAGATGCTACTTCTTATGAACTTTGGAGGATTCTGTGCGATTCTCCTTCTTTGCCAATTCTTGGTAAAAGGAGCCACACGTGCTAAG…
BoSWEET11a	ATGAACTTTGGAGGATTCTGTCTGATTCTCCTTCTATGCCAATTCTTGGCAAAAGGAATTACACGTGCCAAGATCATCGGAGGAATATGTGTCGGATTCTCTGTTTGTGTTTTTGCTGCTCCTCTAAGCATAATCAGGACGGTAATAAAGACAAGGAGTGTGGAGTACATGCCCTTTAGCTTATCCTTAACCCTTACAATCAGTGCTGTCGTATGGCTCCTTTATGGTCTTGCTCTCAAGGACATGTATGTTGCTTTCCCTAACGTGCTTGGCTTTGCTCTCGGTGCACTTCAAATGATACTCTATGTGGTCTACAGATACTGTAAAACGCCGCCGCAGTTGGGAGAAAAAGAAGTAGAAGCTGCAAAGTTACCCGAGGTGAGTCTCGATATGTTGAAG…
BoSWEET11b	ATGCCTCTCTTCGACACTCACAACACATGGGCCTTTGTCTTTGGTTTGATTGGGAATGTCATCTCCTTCTCCGTGTCCCTCTCTCCTGTGCCAACGTTCTATAGGGTTTGGAAGAAGAAGACAACAGAAGGGTTTCAGTCTCTTCCTTACGTTGTGGCGCTCTTCAGTGCAACACTTTGGCTTTACTACGCTACACAGAAGAAAGATGTCTTCCTCCTCGTCACCATCAACTCCTTTGGATGCTTCATAGAAACCATCTACATCTCTATCTTCCTTGCCTACGCCCCCAAGAAAGCCAGGATGCTGACAGTGAAGCTGCTACTTCTTATGAACTTTGGAGGATTCTGCCTGATTCTCCTTCTATGCCAATTCTTGGTAAAAGGAACCACACGTGCCAAG…
BoSWEET11c	ATGCCTCTCTTCGACACTCACAACACATGGGCCTTTGTCTTTGGTTTGATGGCAAAAGGAACCACACGTGCCAAGATCATCGGAGGAATCTGTGTCGGATTCTCTGTTTGTGTTTTCGCTGCTCCTCTAAGCATAATCAGGACAGTAATAAAGACAAGGAGTGTAGAGTACATGCCCTTTAGCTTGTCCTTAACCCTCACAATCAGTGCTGTCGTATGGCTCCTTTATGGTCTTGCTCTCAAGGACATCTATGTTGCTTTCCCTAATGTGCTTGGTTTTGCTCTCGGTGCACTCCAAATGATACTCTACGTGGTCTACAAATACTGTAAAACGCCGCCGCATCTAGGAGAGAAAGAAGTGGAAGCCGCTAAGTTGCCTGAGGTGAGCCTCGATATCCTG…
AtSWEET12	ATGGCTCTCTTCGACACTCATAACACATGGGCCTTTGTTTTCGGCTTGCTCGGAAACCTCATTTCCTTTGCTGTTTTCCTCTCTCCCGTGCCAACGTTCTATAGGATTTGTAAGAAGAAAACCACAGAAGGATTTCAATCTATTCCCTATGTGGTGGCGCTCTTCAGCGCGATGCTTTGGCTCTACTACGCTACTCAGAAGAAAGATGTCTTCCTTCTCGTCACCATCAACAGCTTTGGTTGCTTCATTGAAACCATATACATCTCCATCTTTGTTGCCTTCGCATCCAAGAAAGCCCGAATGCTAACGGTGAAGCTCTTGTTGCTAATGAACTTTGGAGGGTTCTGTTTGATTCTCCTCCTCTGCCAATTCTTGGCAAAAGGAACCACACGTGCGAAG…
BoSWEET12a	ATGGCTATCTTCAACACTCATAACACATGGGCCTTTGCCTTCGGTTTGCTCGGAAACCTCATTTCCTTTGCTGTTTTCCTCTCTCCCGTGCCAACGTTCTATAGGATTTGTAAGAAGAAAACCACAGAAGGATTTCAATCTCTTCCGTATGTGATGGCGCTCTTCAGCGCGATGCTTTGGCTTTACTACGCTACACAGAAGAAAGATGTCTTCCTTCTCGTCACCATCAACTCCTTTGGTTGCGTCATTGAAACCATCTACATCGCCATATTCGTTGCCTTCGCCACCAAAGAAGCACGAATGTTAACGGTGAAACTCTTGTTGCTAATGAACTTTGGAGGATTCTTTTTGATTCTCCTTCTCTGCCAATTCTTAGCAAAAGGAACCACACGTGCGAAG…
BoSWEET12b	ATGGCTATCTTCAACACTCAGAACACATGGGCCTTTGCCTTCGGCTTGCTCGGAAACATCATTTCCTTTGCTGTTTTCCTCTCTCCCGTGCCAACGTTCTATAGGATTTGGAAGAAGAAAACCACAGAAGATTTTCAATCTCTTCCTTACGTGGTGGCGCTCTTCAGCGCGATGCTTTGGCTCTACTATGCTACTCAGAAGAAAGATGTCTTCCTTCTAGTCACCATCAACTCCTTTGGTTGCTTCATCGAAACCATATACATCGCCATATTCGTTGCCTTTGCCACCAAGAAAGCGCGAATGTTAACGGTGAAGCTCTTGTTGCTTATGAACTTTGGAGGATTCTGTTTAATTCTCCTCCTCTGCCAATTCTTAGCAAAAGGATCCACACGTGCAAAG…
AtSWEET13	ATGGCTCTAACTAACAATTTATGGGCATTTGTGTTTGGAATCTTGGGTAACATCATATCATTCGTCGTGTTCTTGGCCCCAGTGCCCACTTTTGTAAGGATATGCAAGAAGAAATCAACCGAAGGTTTTCAGTCTCTACCCTATGTTTCAGCACTTTTTAGCGCGATGCTTTGGATTTACTACGCTATGCAAAAAGATGGCACAGCCTTTCTTCTCATCACCATAAACGCTTTTGGATGCGTCATCGAAACCATCTACATCGTCCTCTTTGTCTCCTATGCTAACAAGAAAACTAGAATATCCACTTTGAAAGTTCTTGGTCTCTTGAACTTTTTGGGATTTGCCGCCATTGTTCTTGTCTGCGAGCTCTTAACCAAAGGTTCAACACGTGAGAAAGTT…
BoSWEET13	ATGTTGCAGATATCCACTTTAAAGGTTCTTGGTCTCTTGAACTTTTTGGGTTTTGCCGCCATTGTCCTTGTCTGCGAGATGTTAACCAAAGGATCGACACGTGAGAAAGTTCTCGGAGGGATTTGTGTTGGATTTTCCGTCATCGTTTTCGCAGCTCCTTTAAGTATCATGAGAGTGGTTATACGAACAAGAAGTGTGGAGTTTATGCCATTCTCTTTATCGTTGTTTCTTACACTTAGCGCCGTCACATGGCTCTTCTACGGTCTCGCTATTAAAGACTTCTACGTTGCGCTTCCAAATGTGTTGGGCGCGTTCTTAGGAGCTGTTCAAATGATTCTCTACATAATCTTCAAGTACTACAAAACTCCGGTGGCTGAGAAAACAGAGAAATCCAAAACG…
AtSWEET14	ATGGTTCTCACTCACAACGTATTGGCAGTTACATTTGGAGTCCTGGGTAACATCATATCGTTCATCGTTTTCTTGGCACCAGTGCCAACTTTTGTAAGAATCTGCAAGAAAAAATCGATAGAAGGTTTTGAATCACTTCCCTACGTGTCAGCCCTCTTTAGCGCGATGCTATGGATTTACTATGCTCTGCAAAAAGATGGAGCAGGCTTCCTTCTCATTACCATAAACGCTGTGGGATGCTTCATCGAAACCATCTACATCATCCTCTTCATCACCTATGCTAACAAGAAAGCTAGAATATCAACTTTGAAGGTTCTTGGGCTCTTGAATTTCTTGGGTTTTGCTGCTATTATTCTCGTCTGCGAGCTCCTAACCAAAGGATCGAACCGTGAGAAAGTC…
BoSWEET14a	ATGGCTCTAAACGTATTGGCATTTACATTTGGAATCATGGGCAACATCATATCGTTCATCGTGTTCTTGGCACCAGTGCCAACTTTTGTTAGGATCTGCAAGAAAAAATCGACAGAAGGCTTTCAATCACTTCCCTATGTGTCAGCGCTCTTTAGTGCGATGCTATGGATTTACTACGCTATGCAAAAAGATGGATCAGGCTTCCTCCTGATTACCATAAACTCTGTGGGATGTTTTATCGAAACCATCTACATTGTCCTCTTCATAACATATGCTAACAAGAAAGCAAGAATATCAACTTTGAAGGTTCTTGGGCTCTTGAATTTCTTGGGGTTTGCCGCTATTATTCTTGTATGTGAGCTATTGACCAAAGGATCAAACCGTGAGAAAGTCCTTGGA…
BoSWEET14b	ATGGCTCTAAACGTATTGGCGTTTACATTTGGAATTATGGGCAACATCATATCGTTCATCGTTTTCTTGGCACCAGTTCCAACTTTCGTTAGGATCTGCAAGAAAAAATCGATAGAAGGTTTTCAGTCACTTCCCTATGTGTCAGCGCTCTTTAGCGCGACGCTATGGATATATTACGCTATGCAGAAAGATGGATCAGGCTTACTTCTGATAACCATAAACGCCGTGGGATGCTTCATCGAAACCATTTACATCGTCCTCTTCATTACCTATGCTAACAAGAAAGCTAGAATATCAACTTTGAAGGTTCTTGGGCTCTTGAACTTCTTGGGTTTTGCCGCTATTATCCTTGTCTGTGAGCTCTTGACCAAAGCATCTAACCGTGAGAAGGTCCTTGGA…
BoSWEET14c	ATGGCTCTAAACGTATTGGCCTTTACATTTGGAATCATGGGTATGCAACATCATATCATTTATCGTTTTCTTGGCGCCAGTATATCAACTTTGAAGGTTCTTGGACTCTTGAATTTCTTGGGTTTTGCCGCTATTATTCTTGTCTGTGAGCTCTTGACCAAAAAGTCGAACCGTGAGAAAGTCCTTGGAGGGATTTGCGTCGGATTTTCCGTTTGCGTCTTTGCAGCACCTTTGAGCATCATGAGAGTGGTGATACGAACAAAGAGTGTTGAGTTTATGCCCTTCTCTCTATCATTGTTTCTTACACTCAGCGCCATTACGTGGCTCTTCTACGGTCTTGCTATCAAAGACTTCTACGTTGCGCTTCCAAATATATTGGGTGCATTTCTCGGAGCAGTT…
AtSWEET15	ATGGGAGTCATGATCAATCACCATTTCCTCGCTTTTATCTTCGGCATCTTAGGAAACGTGATATCCTTCCTTGTATTCCTCGCTCCAGTGCCAACTTTTTATAGAATATACAAGAGAAAATCGACGGAAAGTTTCCAGTCGCTACCGTACCAAGTGTCGCTATTTAGCTGCATGCTATGGCTCTACTACGCATTGATTAAGAAAGACGCTTTTCTCCTAATTACCATCAACTCCTTTGGCTGCGTCGTGGAGACTCTCTACATAGCCATGTTCTTCGCTTACGCCACCAGGGAGAAAAGGATATCGGCTATGAAGTTGTTCATAGCAATGAACGTTGCCTTCTTCTCGTTGATTCTAATGGTAACACATTTCGTGGTTAAAACTCCTCCCCTCCAAGTC…
BoSWEET15a	ATGCTATGGCTCTATTACGCATTGATTAAGCAAGACGCTTTTCTCCTGATTACCATCAACTCTTTTGGCTGTATCGTGGAGACTATATACATCGCCTTATTTTTCGCTTATGCCACCAGGGAAAAACGGATCGCAGCTATGAAGTTGTTCTTCACGATAAACGTTGCTTTCTTCTCGTTGATCCTAATGGTTACACATTTTGCGGTTAAAAGCCCTAGCCTCCAAGTCTCTGTTATTGGCTGGATTTGTGTTGCCATTTCTGTTTCTGTTTTCGCCGCTCCTCTAATGATCGTGGCTCGTGTGATAAAGACAAAGAGTGTAGAATTCATGCCCTTCACCCTCTCGTTCTTCCTCACTATAAGTGCCGTTATGTGGTTCGCTTATGGCGCATTCCTCCAC…
BoSWEET15b	ATGGTTACACATTTCGCGGTTAAAAGACCTAGCCTCCAAGTCTCTGTCCTTGGCTGGATTTGCGTTGCCATTTCCGTTTCTGTTTTCGCTGCCCCTCTAATGATCGTGGCGCGTGTGATAAAGACAAAGAGTGTGGAATTCATGCCCTTCACGCTTTCTTTCTTCCTCACCATAAGCGCCGTTATGTGGTTTGCTTATGGCCTATTCCTTCATGACATATGCATAGCTATTCCAAACGTGGTGGGATTCATATTAGGTATGATACAAATGGTTTTGTACGGAATTTACAGAAACTCGGGGGATAAATTAGATACCGAGAAAAAGATGAATCCATCAGAACAGCAACTTAAGAGTGTTGTCGTGATGAGTCCATTGAGTGTGTCAGAAGTGCACCCAATT…
AtSWEET16	ATGGCAGACTTGAGTTTTTATGTCGGAGTCATAGGGAATGTTATATCGGTGCTTGTCTTCCTCTCCCCTGTGGAGACGTTTTGGAGGATAGTGCAGCGGAGATCGACGGAGGAATACGAGTGTTTTCCGTACATTTGCACGTTAATGAGCTCGTCGTTATGGACATATTACGGAATAGTGACACCTGGTGAATACTTGGTTTCTACTGTCAATGGCTTTGGTGCTCTTGCTGAATCCATCTACGTTCTCATTTTCCTCTTCTTTGTCCCCAAATCCAGATTCTTGAAAACAGTTGTTGTGGTTCTAGCTTTGAACGTGTGTTTCCCAGTTATCGCGATTGCGGGAACAAGAACTCTGTTTGGAGATGCAAACTCGCGTTCTAGTTCAATGGGTTTCATA…
BoSWEET16a	ATGGCAGAACTAAGTTTTTATGTCGGAGTCATAGGAAATGTAATATCGGTGCTTGTATTCCTCTCTCCTGTGGAGGCGTTTTGGAAGATAGTGAAACGGAGATCGACGGAGGAGTATGAGTGTTTGCCGTACATTTGCACGTTGTTGGGTTCGTCGTTATGGACATATTATGGAATAGTGACGCCTGGAGAATACTTGGTTTCGACGGTCAATGGATTTGGAGTTCTTGCTGAATCCATCTATATTCTCATTTTCCTCTTCTTTGTCCCAAAACCTAGATTCTTAAAAACAATTACCTTGGTTCTAGCTCTGAACATTCTTTTCCCAGTTATAGCAATTGTGGGAACAAGAACTGCGTTTGGAGACGCAAAAACGCGTTCTAACTCAATGGGTTTCATT…
BoSWEET16b	ATGGGTTCGTTGTTATGGACATATTATGGAATAGTGACACCAGGCGAATACTTGGTTTCTACTGTCAATGGTTTTGGTGTTCTTGCTGAATCTATCTACGTTCTCATTTTCCTCTTCTTTGTCCCAAAACCTAGAATTTTGAAAACAGTTGCACTGGTTCTAGCGCTGAACGTGATTTTCCCAGTTATAATGATTGTGGGAACAAGAACTGCGTTCGGATATGCAAAAACACGTTCTAATTCAATGGGTTTCATTTGTGCTGCGCTCAACATTATCATGTATGGTTCTCCTCTTTCCGCTATTAAAACAGTTGTGAAGACGAGAAGTGTGAAGTACATGCCGTTTTGGCTGTCGTTTTTACTCTTCTTAAATGGCGCCATTTGGGCTGTCTACGCTTTG…
AtSWEET17	ATGGCAGAGGCAAGTTTCTATATCGGAGTCATAGGAAATGTAATCTCCGTACTAGTTTTCCTCTCACCAGTGGAGACGTTTTGGAAAATAGTGAAGCGGAGATCAACGGAGGAGTACAAAAGCTTGCCGTACATTTGCACGTTGTTAGGATCATCGCTATGGACATATTACGGCATCGTCACTCCCGGAGAATATCTTGTCTCCACCGTTAATGGCTTTGGTGCTCTTGTTGAAACCATCTACGTTTCACTTTTTCTCTTTTATGCCCCTCGACATCTCAAGCTGAAAACAGTGGATGTGGAAGCGATGTTGAACGTGTTTTTTCCAATCGCGGCGATTGTGGCAACGAGAAGTGCGTTTGAAGATGAGAAGATGCGTTCTCAATCAATAGGTTTCATA…
BoSWEET17	ATGGCGGAGCCAAGTTTCTATATCGGAGTCATAGGAAATGTAATCTCCGTACTCGTCTTCCTCTCACCAGTGGAGACGTTTTGGGAAATAGTGAAGCGAAAATCGACGGAGGAGTACAAAAGCTTACCGTACATTTGCACGTTGTTAGGATCGTCTCTATGGACATACTACGGCATCGTCACTCCCGGAGAATATCTTGTCTCCACCGTTAATGGCTTTGGTTCTCTTGTTGAAATCATCTATGTCTCCCTTTTTCTCTTTTATGCCCCTCGACATCTCAAGTTAAATACAATCGTAGTGGTTGCGTTGTTGAACGTCTTTTTCCCAATAGCAGCAATTGCGGCCACGAGATGTGCGTTTAAAGATGAGAAAATGCGTTCTCAGTCTATGGGGTTCATC…
