# Supplementary material for: Genome-wide characterization and expression profiling of SWEET genes in cabbage (Brassica oleracea var. capitata L.) reveal their roles in chilling and clubroot disease responses
Source: BMC Genomics. 2019 Jan 29;20:93. doi: 10.1186/s12864-019-5454-2 (PMC6352454; doi:10.1186/s12864-019-5454-2)
Supplement: Supplementary file 8 — Table S4. Expression of BoSWEET genes in roots of clubroot-resistant and susceptible cabbage lines at different P. brassicae infection stages. (XLSX 18 kb) [file 12864_2019_5454_MOESM8_ESM.xlsx]

## Sheet: Table S4
Additional file 8: Table S4 Expression of BoSWEET genes in roots of clubroot-resistant and -susceptible cabbage lines at different P. brassicae infection stages.
Gene name	Gene ID	length	CS-JF1										CS-JF1										CR-XG336										CR-XG336
			7d mock-1	7d mock-2	7d mock-3	7d mock-mean	7 DAI-1	7 DAI-2	7 DAI-3	7 DAI-mean	ratio	adjusted p	28d mock-1	28d mock-2	28d mock-3	28d mock-mean	28 DAI-1	28 DAI-2	28 DAI-3	28 DAI-mean	ratio	adjusted p	7d mock-1	7d mock-2	7d mock-3	7d mock-mean	7 DAI-1	7 DAI-2	7 DAI-3	7 DAI-mean	ratio	adjusted p	28d mock-1	28d mock-2	28d mock-3	28d mock-mean	28 DAI-1	28 DAI-2	28 DAI-3	28 DAI-mean	ratio	adjusted p
BoSWEET1a	Bol009655	741bp	3.64	7.62	11.05	7.44	6.87	3.99	13.53	8.13	1.09	1	9.56	9.78	6.56	8.63	8.58	19.99	3.97	10.85	1.26	1	1.62	1.54	1.3	1.49	2.81	1.44	2.08	2.11	1.42	0.976382	4.97	1.16	1.58	2.57	12.01	9.76	11.77	11.18	4.35	9.42e-13
BoSWEET1b	Bol012680	756bp	0.48	0.66	0.37	0.5	0.08	0.49	0.14	0.24	0.47	0.766736	0.6	0.28	0.71	0.53	0	0	0.5	0.17	0.31	0.783191	0	0.08	0	0.03	0	0	0	0	0.38	1	0	0.08	0.06	0.05	0	0	0	0	0.21	1
BoSWEET2a	Bol002799	711bp	0.66	1.32	0.54	0.84	0.33	1.04	0.45	0.61	0.72	0.934926	0.56	1.21	0.42	0.73	1.1	0	0.26	0.45	0.62	0.960132	1.06	1.26	1.8	1.37	0.89	1.59	0.25	0.91	0.66	0.929974	0.79	1.44	0.61	0.95	2.76	0.69	0.53	1.33	1.4	0.928451
BoSWEET2b	Bol011848	594bp	7.77	8.24	5.4	7.14	7.69	15.25	12.82	11.92	1.67	0.360771	7.63	14.65	2.93	8.4	17.37	14.13	12.22	14.57	1.73	0.716023	7.67	18.77	23.27	16.57	7.33	11.84	8.18	9.12	0.55	0.69497	12.29	16.43	14.73	14.48	12.06	12.07	9.23	11.12	0.77	0.898841
BoSWEET3a	Bol017165	780bp	0.13	0	0	0.04	0.37	0.08	1.1	0.52	11.92	0.475243	0	0	0	0	0	0	0	0	1	1	1.28	0	1.37	0.88	0.97	0.4	0.46	0.61	0.69	1	0	0	0	0	0	0	0	0	1	1
BoSWEET3b	Bol030288	648bp	0	0	0	0	0	0	0	0	1	1	0	0	0	0	0	0	0	0	1	1	0	0	0	0	0	0	0	0	1	1	0	0	0	0	0	0	0	0	1	1
BoSWEET4a	Bol042944	747bp	4.09	0.25	0	1.45	59.84	23.76	87.44	57.01	39.41	0.000692335	0.46	0	0	0.15	0.43	0.56	0.5	0.5	3.24	0.819436	0	0.96	0	0.32	0.25	0.59	0.4	0.41	1.29	1	0.08	0.15	0	0.08	0	0.33	0.11	0.15	1.91	0.98586
BoSWEET4b	Bol031203	738bp	0	0	0	0	0	0.17	0	0.06	5.67	1	0	0	0	0	0	0	0	0	1	1	0	0	0	0	0	0	0	0	1	1	0	0	0	0	0	0	0	0	1	1
BoSWEET5a	Bol019179	636bp	0	0	0	0	0	0	0.34	0.11	11.33	0.899339	0	0	0	0	0	0	0	0	1	1	0	0	0	0	0	0	0	0	1	1	0	0	0	0	0	0	0	0	1	1
BoSWEET5b	Bol019426	738bp	0	0	0	0	0	0	0	0	1	1	0	0	0	0	0	0	0	0	1	1	0	0	0	0	0	0	0	0	1	1	0	0	0	0	0	0	0	0	1	1
BoSWEET5c	Bol020702	1428bp	0.04	0	0.08	0.04	0	0	0	0	0.25	0.954483	0	0	0.04	0.01	0.14	0	0	0.05	3.5	1	0	0	0	0	0	0	0	0	1	1	0	0	0	0	0	0	0	0	1	1
BoSWEET7a	Bol006816	750bp	0.55	0.42	0	0.32	0.15	0.16	0.43	0.25	0.76	1	0.08	0	0	0.03	0	0	0	0	0.38	1	0.07	0	0	0.02	0	0.25	0	0.08	3.57	1	0	0	0	0	0	0	0	0	1	1
BoSWEET7b	Bol025689	444bp	0	0	0	0	0	0	0	0	1	1	0	0	0	0	0	0	0	0	1	1	0	0	0	0	0	0	0	0	1	1	0	0	0	0	0	0	0	0	1	1
BoSWEET8	Bol012888	717bp	0	0	0	0	0	0.09	0	0.03	3	1	0	0	0	0	0	0	0	0	1	1	0	0	0	0	0	0	0	0	1	1	0	0	0	0	0	0.09	0	0.03	3	1
BoSWEET9	Bol020406	531bp	0.39	0	0	0.13	1.52	1.28	1.01	1.27	9.77	0.0689704	0	0	0.11	0.04	0	0	0	0	0.27	1	0	0	0	0	0	0	0	0	1	1	0	0	0.08	0.03	0	0	0	0	0.38	1
BoSWEET10	Bol001620	870bp	0.24	0.58	0.13	0.32	0.07	0.14	0.12	0.11	0.35	0.768823	0.26	0.93	0.76	0.65	1.49	0.55	2.44	1.49	2.3	0.635149	0.06	0	0.31	0.12	0	0	0.07	0.02	0.19	1	0	0.26	0.35	0.2	0.32	0.07	0.72	0.37	1.82	0.814731
BoSWEET11a	Bol003199	534bp	0.87	0.82	1.35	1.01	2.17	2.77	1.51	2.15	2.12	0.502754	0.74	0.6	0.34	0.56	0.61	0.56	0.94	0.7	1.26	1	2.81	2.36	1.9	2.36	2.6	2.35	1.22	2.06	0.87	1	2.1	2.35	1.22	1.89	0.73	0.23	0.86	0.61	0.32	0.373138
BoSWEET11b	Bol037413	870bp	31.4	22.49	25.82	26.57	36.02	48.37	36.92	40.44	1.52	0.218276	5.47	4.26	10.48	6.74	2.39	6.69	11.72	6.93	1.03	1	23.29	41.48	36.01	33.59	30.89	32.11	45.16	36.05	1.07	1	9.83	17.71	3.78	10.44	18.01	7.18	14.95	13.38	1.28	0.70564
BoSWEET11c	Bol002048	534bp	12.52	6.46	8.81	9.26	31.84	39.58	42.88	38.1	4.11	7.25e-09	15.71	4.43	14.15	11.43	31.23	12.46	39.6	27.76	2.43	0.339019	19.3	26.27	28.58	24.72	15.24	19.04	22.64	18.97	0.77	0.628924	16.13	25.76	14.04	18.64	14.04	10.1	16.57	13.57	0.73	0.999531
BoSWEET12a	Bol036230	834bp	17.84	7.07	7.76	10.89	95.61	96.19	168.15	119.98	11.02	5.88e-05	5.3	2.19	5.61	4.37	2.41	1.58	1.2	1.73	0.4	0.156408	4.2	4.31	4.48	4.33	1.29	4.89	3.27	3.15	0.73	0.83693	1.87	1.71	2.34	1.97	0.4	0.29	1.64	0.78	0.39	0.41371
BoSWEET12b	Bol017126	867bp	20.15	6.8	8.62	11.86	73.57	78.74	92.47	81.59	6.88	1.05e-15	4.71	2.85	6.85	4.8	1.5	0.55	1.37	1.14	0.24	0.00815514	12.23	12.72	17.54	14.16	12.22	14.19	13.4	13.27	0.94	1	5.04	1.38	1.95	2.79	11.94	3.39	4.36	6.56	2.35	0.477284
BoSWEET13	Bol045233	600bp	19.79	24.88	27.39	24.02	21.68	14.89	13.67	16.75	0.7	0.216285	81.41	34.1	112.37	75.96	13.41	10.59	16.58	13.53	0.18	0.0121371	13.43	19.08	17.7	16.74	19.55	22.81	23.01	21.79	1.3	0.775089	65.12	49.46	72.21	62.26	15.58	6.33	13.85	11.92	0.19	3.86e-13
BoSWEET14a	Bol002776	819bp	0.63	0.69	0.88	0.73	1.06	0.83	0.13	0.67	0.92	1	3.81	2.49	5.86	4.05	0.4	0.07	0.69	0.39	0.1	9.23e-05	0.61	0.51	0.46	0.53	0.08	0.92	0	0.33	0.63	1	2.44	0.7	2.27	1.8	0.14	0	0.25	0.13	0.07	0.00788326
BoSWEET14b	Bol039481	822bp	28.32	8.24	11.44	16	41.86	43.48	31.71	39.02	2.44	0.0300428	49.57	16.73	54.87	40.39	10.03	5.91	9.97	8.64	0.21	0.021789	12.78	28.3	48.17	29.75	13.2	13.36	6.99	11.18	0.38	0.534095	31.97	17.7	33.79	27.82	4.77	0.89	4.6	3.42	0.12	1.28e-06
BoSWEET14c	Bol042202	612bp	15.16	12.6	16.82	14.86	7.75	5.34	5.35	6.15	0.41	0.00066543	41.76	19.13	76.74	45.88	4.88	4.7	6.03	5.2	0.11	0.0276248	1.72	4.21	2.09	2.67	1.96	2.46	1.84	2.09	0.78	1	17.54	4.29	17.49	13.11	3.93	2.3	1.9	2.71	0.21	0.0950813
BoSWEET15a	Bol034222	705bp	0	0	0	0	0	0.44	0	0.15	14.67	0.87399	0	0	0	0	0	0	0	0	1	1	0	0	0	0	0	0	0	0	1	1	0	0	0	0	0	0	0	0	1	1
BoSWEET15b	Bol043455	540bp	5.28	0.7	2.25	2.74	21.95	28.41	22.15	24.17	8.81	2.98e-16	2.83	0.2	0.22	1.08	2.52	2	3.59	2.7	2.5	0.516403	3.06	5.44	6.92	5.14	1.87	1.05	2.08	1.67	0.32	0.083721	0.69	0.42	0.08	0.4	0	0.91	0.23	0.38	0.96	1
BoSWEET16a	Bol034791	696bp	20.33	23.43	22.42	22.06	6.65	4.51	16.72	9.29	0.42	0.0195328	4.56	28.09	6.98	13.21	2.52	2.58	0.9	2	0.15	0.540727	9.35	14.56	15.95	13.29	18.85	26.33	22.31	22.5	1.69	0.0901347	26.99	14.92	20.11	20.67	46.16	37.42	36.53	40.04	1.94	2.49e-06
BoSWEET16b	Bol022976	552bp	0	0	0	0	0	0	0	0	1	1	0	0	0	0	0	0	0	0	1	1	0	0	0	0	0	0	0	0	1	1	0	0	0	0	0	0	0	0	1	1
BoSWEET17	Bol037219	723bp	78.66	71.13	64.45	71.41	41.03	27.36	36.57	34.99	0.49	0.000294214	39.27	47.47	55.17	47.3	28.45	12.27	22.41	21.04	0.44	0.0331406	41.45	41.29	44.88	42.54	31.67	30.65	29.75	30.69	0.72	0.263621	45.58	45.23	51.72	47.51	29.8	27.12	40.68	32.53	0.68	0.594836
